# Supplementary material for: Optimization of Conditions for Feather Waste Biodegradation by Geophilic Trichophyton ajelloi Fungal Strains towards Further Agricultural Use
Source: Int J Environ Res Public Health. 2022 Aug 31;19(17):10858. doi: 10.3390/ijerph191710858 (PMC9518355; doi:10.3390/ijerph191710858)
Supplement: Supplementary file 1 [file ijerph-19-10858-s001.zip]

Archive with 1 entries (1 files):
- ijerph-1865971-supplementary.pdf
